# Supplementary material for: Changes in Wolf Occupancy and Feeding Habits in the Northern Apennines: Results of Long-Term Predator–Prey Monitoring
Source: Animals (Basel). 2024 Feb 27;14(5):735. doi: 10.3390/ani14050735 (PMC10931095; doi:10.3390/ani14050735)
Supplement: Supplementary file 1 [file animals-14-00735-s001.zip]

Archive with 1 entries (1 files):
- animals-2853854-supplementary.pdf
